# Supplementary material for: Racial disparities in COVID-19 pandemic cases, hospitalisations, and deaths: A systematic review and meta-analysis
Source: J Glob Health. 2021 Jun 26;11:05015. doi: 10.7189/jogh.11.05015 (PMC8248751; doi:10.7189/jogh.11.05015)
Supplement: Online Supplementary Document [file jogh-11-05015-s001.zip › Supplementary materials/Appendix S1_Trim and Fill for SPR.txt]

----------------------------------------------------------------------------------------------------------------------
Below is Trim and Fill for SPR among Black

  Effect-size label: Effect size
        Effect size: PrevRate
          Std. err.: SE

Nonparametric trim-and-fill analysis of publication bias
Run estimator, imputing on the left

Iteration                            Number of studies =     50
  Model: Random-effects                       observed =     41
 Method: DerSimonian–Laird                     imputed =      9

Pooling
  Model: Random-effects
 Method: DerSimonian–Laird

---------------------------------------------------------------
             Studies |      Effect size    [95% conf. interval]
---------------------+-----------------------------------------
            Observed |            1.794       1.590       1.998
  Observed + Imputed |            1.382       1.190       1.574
---------------------------------------------------------------
file Trim_spr_Black.tif saved as TIFF format

Below is Trim and Fill for SPR among Hispanics

  Effect-size label: Effect size
        Effect size: PrevRate
          Std. err.: SE

Nonparametric trim-and-fill analysis of publication bias
Run estimator, imputing on the left

Iteration                            Number of studies =     24
  Model: Random-effects                       observed =     23
 Method: DerSimonian–Laird                     imputed =      1

Pooling
  Model: Random-effects
 Method: DerSimonian–Laird

---------------------------------------------------------------
             Studies |      Effect size    [95% conf. interval]
---------------------+-----------------------------------------
            Observed |            1.784       1.632       1.936
  Observed + Imputed |            1.592       1.433       1.750
---------------------------------------------------------------
file Trim_spr_Hispanics.tif saved as TIFF format

Below is Trim and Fill for SPR among Other

  Effect-size label: Effect size
        Effect size: PrevRate
          Std. err.: SE

Nonparametric trim-and-fill analysis of publication bias
Run estimator, imputing on the left

Iteration                            Number of studies =     45
  Model: Random-effects                       observed =     38
 Method: DerSimonian–Laird                     imputed =      7

Pooling
  Model: Random-effects
 Method: DerSimonian–Laird

---------------------------------------------------------------
             Studies |      Effect size    [95% conf. interval]
---------------------+-----------------------------------------
            Observed |            1.429       1.188       1.669
  Observed + Imputed |            1.101       0.829       1.373
---------------------------------------------------------------
file Trim_spr_Other.tif saved as TIFF format

Below is Trim and Fill for SPR among White

  Effect-size label: Effect size
        Effect size: PrevRate
          Std. err.: SE

Nonparametric trim-and-fill analysis of publication bias
Run estimator, imputing on the left

Iteration                            Number of studies =     42
  Model: Random-effects                       observed =     41
 Method: DerSimonian–Laird                     imputed =      1

Pooling
  Model: Random-effects
 Method: DerSimonian–Laird

---------------------------------------------------------------
             Studies |      Effect size    [95% conf. interval]
---------------------+-----------------------------------------
            Observed |            0.702       0.639       0.765
  Observed + Imputed |            0.686       0.624       0.749
---------------------------------------------------------------
file Trim_spr_White.tif saved as TIFF format
----------------------------------------------------------------------------------------------------------------------
