# Supplementary material for: Racial disparities in COVID-19 pandemic cases, hospitalisations, and deaths: A systematic review and meta-analysis
Source: J Glob Health. 2021 Jun 26;11:05015. doi: 10.7189/jogh.11.05015 (PMC8248751; doi:10.7189/jogh.11.05015)
Supplement: Online Supplementary Document [file jogh-11-05015-s001.zip › Supplementary materials/Appendix S2_Trim and Fill for SHR.txt]

----------------------------------------------------------------------------------------------------------------------
Below is Trim and Fill for SHR among Black

  Effect-size label: Effect size
        Effect size: HospRate
          Std. err.: SE

Nonparametric trim-and-fill analysis of publication bias
Run estimator, imputing on the left

Iteration                            Number of studies =     45
  Model: Random-effects                       observed =     36
 Method: DerSimonian–Laird                     imputed =      9

Pooling
  Model: Random-effects
 Method: DerSimonian–Laird

---------------------------------------------------------------
             Studies |      Effect size    [95% conf. interval]
---------------------+-----------------------------------------
            Observed |            1.868       1.690       2.046
  Observed + Imputed |            1.423       1.253       1.593
---------------------------------------------------------------
file Trim_shr_Black.tif saved as TIFF format

Below is Trim and Fill for SHR among Hispanics

  Effect-size label: Effect size
        Effect size: HospRate
          Std. err.: SE

Nonparametric trim-and-fill analysis of publication bias
Run estimator, imputing on the left

Iteration                            Number of studies =     18
  Model: Random-effects                       observed =     18
 Method: DerSimonian–Laird                     imputed =      0

Pooling
  Model: Random-effects
 Method: DerSimonian–Laird

---------------------------------------------------------------
             Studies |      Effect size    [95% conf. interval]
---------------------+-----------------------------------------
            Observed |            1.316       1.083       1.549
  Observed + Imputed |            1.316       1.083       1.549
---------------------------------------------------------------
file Trim_shr_Hispanics.tif saved as TIFF format

Below is Trim and Fill for SHR among Other

  Effect-size label: Effect size
        Effect size: HospRate
          Std. err.: SE

Nonparametric trim-and-fill analysis of publication bias
Run estimator, imputing on the left

Iteration                            Number of studies =     44
  Model: Random-effects                       observed =     35
 Method: DerSimonian–Laird                     imputed =      9

Pooling
  Model: Random-effects
 Method: DerSimonian–Laird

---------------------------------------------------------------
             Studies |      Effect size    [95% conf. interval]
---------------------+-----------------------------------------
            Observed |            1.122       0.890       1.354
  Observed + Imputed |            0.737       0.492       0.982
---------------------------------------------------------------
file Trim_shr_Other.tif saved as TIFF format

Below is Trim and Fill for SHR among White

  Effect-size label: Effect size
        Effect size: HospRate
          Std. err.: SE

Nonparametric trim-and-fill analysis of publication bias
Run estimator, imputing on the left

Iteration                            Number of studies =     36
  Model: Random-effects                       observed =     34
 Method: DerSimonian–Laird                     imputed =      2

Pooling
  Model: Random-effects
 Method: DerSimonian–Laird

---------------------------------------------------------------
             Studies |      Effect size    [95% conf. interval]
---------------------+-----------------------------------------
            Observed |            0.738       0.655       0.821
  Observed + Imputed |            0.669       0.587       0.752
---------------------------------------------------------------
file Trim_shr_White.tif saved as TIFF format
----------------------------------------------------------------------------------------------------------------------
