# Supplementary material for: Racial disparities in COVID-19 pandemic cases, hospitalisations, and deaths: A systematic review and meta-analysis
Source: J Glob Health. 2021 Jun 26;11:05015. doi: 10.7189/jogh.11.05015 (PMC8248751; doi:10.7189/jogh.11.05015)
Supplement: Online Supplementary Document [file jogh-11-05015-s001.zip › Supplementary materials/Appendix S3_Trim and Fill for SMR.txt]

----------------------------------------------------------------------------------------------------------------------
   
Below is Trim and Fill for SMR among Black

  Effect-size label: Effect size
        Effect size: MortalityRate
          Std. err.: SE

Nonparametric trim-and-fill analysis of publication bias
Run estimator, imputing on the left

Iteration                            Number of studies =     53
  Model: Random-effects                       observed =     42
 Method: DerSimonian–Laird                     imputed =     11

Pooling
  Model: Random-effects
 Method: DerSimonian–Laird

---------------------------------------------------------------
             Studies |      Effect size    [95% conf. interval]
---------------------+-----------------------------------------
            Observed |            1.679       1.528       1.829
  Observed + Imputed |            1.312       1.166       1.459
---------------------------------------------------------------
file Trim_smr_Black.tif saved as TIFF format

Below is Trim and Fill for SMR among Hispanics

  Effect-size label: Effect size
        Effect size: MortalityRate
          Std. err.: SE

Nonparametric trim-and-fill analysis of publication bias
Run estimator, imputing on the left

Iteration                            Number of studies =     28
  Model: Random-effects                       observed =     23
 Method: DerSimonian–Laird                     imputed =      5

Pooling
  Model: Random-effects
 Method: DerSimonian–Laird

---------------------------------------------------------------
             Studies |      Effect size    [95% conf. interval]
---------------------+-----------------------------------------
            Observed |            0.948       0.846       1.050
  Observed + Imputed |            0.815       0.701       0.930
---------------------------------------------------------------
file Trim_smr_Hispanics.tif saved as TIFF format

Below is Trim and Fill for SMR among Other

  Effect-size label: Effect size
        Effect size: MortalityRate
          Std. err.: SE

Nonparametric trim-and-fill analysis of publication bias
Run estimator, imputing on the left

Iteration                            Number of studies =     45
  Model: Random-effects                       observed =     39
 Method: DerSimonian–Laird                     imputed =      6

Pooling
  Model: Random-effects
 Method: DerSimonian–Laird

---------------------------------------------------------------
             Studies |      Effect size    [95% conf. interval]
---------------------+-----------------------------------------
            Observed |            1.061       0.893       1.229
  Observed + Imputed |            0.831       0.669       0.993
---------------------------------------------------------------
file Trim_smr_Other.tif saved as TIFF format

Below is Trim and Fill for SMR among White

  Effect-size label: Effect size
        Effect size: MortalityRate
          Std. err.: SE

Nonparametric trim-and-fill analysis of publication bias
Run estimator, imputing on the left

Iteration                            Number of studies =     40
  Model: Random-effects                       observed =     40
 Method: DerSimonian–Laird                     imputed =      0

Pooling
  Model: Random-effects
 Method: DerSimonian–Laird

---------------------------------------------------------------
             Studies |      Effect size    [95% conf. interval]
---------------------+-----------------------------------------
            Observed |            0.821       0.776       0.866
  Observed + Imputed |            0.821       0.776       0.866
---------------------------------------------------------------
file Trim_smr_White.tif saved as TIFF format
----------------------------------------------------------------------------------------------------------------------
