# Supplementary material for: Racial disparities in COVID-19 pandemic cases, hospitalisations, and deaths: A systematic review and meta-analysis
Source: J Glob Health. 2021 Jun 26;11:05015. doi: 10.7189/jogh.11.05015 (PMC8248751; doi:10.7189/jogh.11.05015)
Supplement: Online Supplementary Document [file jogh-11-05015-s001.zip › Supplementary materials/Table S1.xlsx]

## Sheet: Sheet1
Table S1: Included studies reporting cases, hospitalisations, and deaths from COVID-19 by race
Author	Year	Country	Design	StudyPeriod	StudySetting	DataSource	Race	PopProp	sample	ObsPrev	ExpPrev	PreRatio	ObsHosp	ExpHosp	HospRate	ObsMortality	ExpMortality	MortalityRate
Abrams et al. [88]	2020	USA	Cohort	1 March - 3 April 2020	Hospital	Health record	Black	0.243								20	32	0.62
	2020	USA	Cohort	1 March - 3 April 2020	Hospital	Health record	Hispanics	0.291								71	39	1.83
	2020	USA	Cohort	1 March - 3 April 2020	Hospital	Health record	White	0.321								19	43	0.45
	2020	USA	Cohort	1 March - 3 April 2020	Hospital	Health record	Other	0.145								23	19	1.19
Agarwal et al. [78]	2020	USA	Cohort	11 March - 7 May 2020	Hospital	Health record	Black	0.243					538	168	3.21
	2020	USA	Cohort	11 March - 7 May 2020	Hospital	Health record	White	0.321					112	221	0.51
	2020	USA	Cohort	11 March - 7 May 2020	Hospital	Health record	Other	0.436					40	301	0.13
Alaa et al. [79]	2020	UK	Cohort	8 February - 13 April 2020	Surveillance System	Surveillance	Black	0.15					1153	910	1.27
	2020	UK	Cohort	8 February - 13 April 2020	Surveillance System	Surveillance	White	0.46					3519	2791	1.26
	2020	UK	Cohort	8 February - 13 April 2020	Surveillance System	Surveillance	Other	0.39					1396	2367	0.59
Aldridge et al. [12]	2020	UK	Cohort	1 March - 21 April 2020	Hospital	Health record	Black	0.033								989	537	1.84
	2020	UK	Cohort	1 March - 21 April 2020	Hospital	Health record	White	0.86								13317	13993	0.95
	2020	UK	Cohort	1 March - 21 April 2020	Hospital	Health record	Other	0.107								1965	1741	1.13
Anand et al. [61]	2020	USA	Cross-sectional	43997	Hospital	survey	Black	0.172	4894	467	394	1.19
	2020	USA	Cross-sectional	43997	Hospital	survey	Hispanics	0.112	3187	201	256	0.78
	2020	USA	Cross-sectional	43997	Hospital	survey	White	0.229	6533	229	525	0.44
	2020	USA	Cross-sectional	43997	Hospital	survey	Other	0.487	13889	1395	1117	1.25
Avula et al. [80]	2020	USA	Cohort	20 January - 12 June 2020	Healthcare organisations	Health record	Black	0.134					2891	2499	1.16
	2020	USA	Cohort	20 January - 12 June 2020	Healthcare organisations	Health record	White	0.601					6354	11210	0.57
	2020	USA	Cohort	20 January - 12 June 2020	Healthcare organisations	Health record	Other	0.265					9407	4943	1.9
Ayoubkhani et al. [90]	2020	UK	Cohort	2 March - 15 May 2020	Surveillance System	Health record	Black	0.034								1215	1291	0.94
	2020	UK	Cohort	2 March - 15 May 2020	Surveillance System	Health record	White	0.857								32794	32528	1.01
	2020	UK	Cohort	2 March - 15 May 2020	Surveillance System	Health record	Other	0.109								3947	4137	0.95
Azar et al. [36]	2020	USA	Cohort	1 January - 8 April 2020	Hospital	Health record	Black	0.067		61	70	0.87	47	25	1.92	3	3	0.88
	2020	USA	Cohort	1 January - 8 April 2020	Hospital	Health record	Hispanics	0.191		271	201	1.35	100	70	1.43	10	10	1.03
	2020	USA	Cohort	1 January - 8 April 2020	Hospital	Health record	White	0.483		428	508	0.84	156	177	0.88	26	25	1.06
	2020	USA	Cohort	1 January - 8 April 2020	Hospital	Health record	Other	0.259		291	272	1.07	63	95	0.66	12	13	0.91
Bahl et al. [41]	2020	USA	Cohort	1 March - 31 March 2020	Hospital	Health record	Black	0.141					921	206	4.47	182	46	3.95
	2020	USA	Cohort	1 March - 31 March 2020	Hospital	Health record	White	0.747					431	1091	0.39	124	244	0.51
	2020	USA	Cohort	1 March - 31 March 2020	Hospital	Health record	Other	0.112					109	164	0.67	21	37	0.57
Baqui et al. [42]	2020	Brazil	Cross-sectional	27 February - 4 May 2020	Hospital	Health record	Black	0.078					752	811	0.93	245	244	1
	2020	Brazil	Cross-sectional	27 February - 4 May 2020	Hospital	Health record	White	0.433					6633	6014	1.1	1696	1684	1.01
	2020	Brazil	Cross-sectional	27 February - 4 May 2020	Hospital	Health record	Other	0.371					3936	4496	0.88	1387	1400	0.99
Bassett et al. [91]	2020	USA	Cross-sectional	1 February - 22 July 2020	Surveillance System	Surveillance	Black	0.134	40613993							29476	17287	1.71
	2020	USA	Cross-sectional	1 February - 22 July 2020	Surveillance System	Surveillance	Hispanics	0.176	53313026							23256	22692	1.02
	2020	USA	Cross-sectional	1 February - 22 July 2020	Surveillance System	Surveillance	White	0.616	186405546							68377	79341	0.86
	2020	USA	Cross-sectional	1 February - 22 July 2020	Surveillance System	Surveillance	Other	0.073	22085132							7611	9400	0.81
Bhargava et al. [43]	2021	USA	Cohort	8 March - 14 June 2020	Hospital	Health record	Black	0.783					436	441	0.99	128	135	0.95
	2021	USA	Cohort	8 March - 14 June 2020	Hospital	Health record	White	0.105					115	59	1.95	42	18	2.33
	2021	USA	Cohort	8 March - 14 June 2020	Hospital	Health record	Other	0.112					12	63	0.19	2	19	0.1
Bixler et al. [92]	2020	USA	Report	12 February - 31 July 2020	Surveillance System	Surveillance	Black	0.134								35	16	2.16
	2020	USA	Report	12 February - 31 July 2020	Surveillance System	Surveillance	Hispanics	0.185								54	22	2.41
	2020	USA	Report	12 February - 31 July 2020	Surveillance System	Surveillance	White	0.601								17	73	0.23
	2020	USA	Report	12 February - 31 July 2020	Surveillance System	Surveillance	Other	0.08								15	10	1.55
Butt et al. [62]	2021	USA	Cohort	1 February - 31 August 2020	Surveillance System	Health record	Black	0.23		492	205	2.4
	2021	USA	Cohort	1 February - 31 August 2020	Surveillance System	Health record	Hispanics	0.032		47	29	1.65
	2021	USA	Cohort	1 February - 31 August 2020	Surveillance System	Health record	White	0.647		251	577	0.43
	2021	USA	Cohort	1 February - 31 August 2020	Surveillance System	Health record	Other	0.091		102	81	1.26
Byran et al. [93]	2020	USA	Cohort	16 March - 22 July 2020	Surveillance System	Health record	Black	0.31								1053	779	1.35
	2020	USA	Cohort	16 March - 22 July 2020	Surveillance System	Health record	Hispanics	0.29								644	729	0.88
	2020	USA	Cohort	16 March - 22 July 2020	Surveillance System	Health record	White	0.32								663	804	0.82
	2020	USA	Cohort	16 March - 22 July 2020	Surveillance System	Health record	Other	0.08								154	201	0.77
Castro et al. [81]	2020	USA	Cohort	1 March - 5 June 2020	Hospital	Health record	Black	0.09					428	226	1.89
	2020	USA	Cohort	1 March - 5 June 2020	Hospital	Health record	Hispanics	0.124					679	311	2.18
	2020	USA	Cohort	1 March - 5 June 2020	Hospital	Health record	White	0.711					1354	1785	0.76
	2020	USA	Cohort	1 March - 5 June 2020	Hospital	Health record	Other	0.075					50	188	0.27
Chilimuri et al. [44]	2020	USA	Cohort	9 March - 9 April 2020	Hospital	Health record	Black	0.436					93	164	0.57	39	70	0.56
	2020	USA	Cohort	9 March - 9 April 2020	Hospital	Health record	Hispanics	0.544					246	204	1.21	109	87	1.25
	2020	USA	Cohort	9 March - 9 April 2020	Hospital	Health record	Other	0.02					36	8	4.8	12	3	3.75
Cowger et al. [94]	2020	USA	Cross-sectional	1 January - 13 May 2020	Surveillance System	Surveillance	Black	0.125								12289	6858	1.79
	2020	USA	Cross-sectional	1 January - 13 May 2020	Surveillance System	Surveillance	Hispanics	0.183								9107	10040	0.91
	2020	USA	Cross-sectional	1 January - 13 May 2020	Surveillance System	Surveillance	White	0.604								28692	33136	0.87
	2020	USA	Cross-sectional	1 January - 13 May 2020	Surveillance System	Surveillance	Other	0.088								4773	4828	0.99
Dashti et al. [28]	2021	USA	Cohort	2 February - 14 July 2020	Hospital	Health record	Black	0.09		1964	1111	1.77	593	306	1.94	79	46	1.72
	2021	USA	Cohort	2 February - 14 July 2020	Hospital	Health record	Hispanics	0.124		1117	1531	0.73	197	422	0.47	27	63	0.43
	2021	USA	Cohort	2 February - 14 July 2020	Hospital	Health record	White	0.711		5281	8779	0.6	1717	2418	0.71	322	362	0.89
	2021	USA	Cohort	2 February - 14 July 2020	Hospital	Health record	Other	0.075		3986	926	4.3	894	255	3.5	81	38	2.12
de Lusignan et al. [95]	2020	UK	Cross-sectional	13 January - 15 May 2020	Healthcare organisation	Health record	Black	0.023								267	374	0.71
	2020	UK	Cross-sectional	13 January - 15 May 2020	Healthcare organisation	Health record	White	0.703								15823	11695	1.35
	2020	UK	Cross-sectional	13 January - 15 May 2020	Healthcare organisation	Health record	Other	0.275								546	4567	0.12
Egede et al. [63]	2020	USA	Cohort	1 March -10 July 2020	Hospital	Health record	Black	0.067		4701	723	6.5
	2020	USA	Cohort	1 March -10 July 2020	Hospital	Health record	Hispanics	0.071		4669	766	6.09
	2020	USA	Cohort	1 March -10 July 2020	Hospital	Health record	White	0.809		1420	8729	0.16
Elliott et al. [96]	2021	UK	Cohort	31 January - 21 September 2020	Surveillance System	Surveillance	Black	0.017	7734							23	8	3.06
	2021	UK	Cohort	31 January - 21 September 2020	Surveillance System	Surveillance	White	0.945	442001							415	429	0.97
	2021	UK	Cohort	31 January - 21 September 2020	Surveillance System	Surveillance	Other	0.039	18175							16	18	0.91
Escobar et al. [51]	2021	Brazil	Cross-sectional	1 January - 20 August 2020	Surveillance System	Surveillance	Black	0.076		1789	3688	0.49				53	77	0.69
	2021	Brazil	Cross-sectional	1 January - 20 August 2020	Surveillance System	Surveillance	White	0.36		10882	17538	0.62				183	367	0.5
	2021	Brazil	Cross-sectional	1 January - 20 August 2020	Surveillance System	Surveillance	Other	0.565		36113	27558	1.31				784	576	1.36
Foy et al. [45]	2020	USA	Cohort	4 March - 28 April 2020	Hospital	Health record	Black	0.252					291	414	0.7	58	70	0.83
	2020	USA	Cohort	4 March - 28 April 2020	Hospital	Health record	Hispanics	0.198					497	325	1.53	49	55	0.9
	2020	USA	Cohort	4 March - 28 April 2020	Hospital	Health record	White	0.445					740	730	1.01	155	123	1.26
	2020	USA	Cohort	4 March - 28 April 2020	Hospital	Health record	Other	0.105					113	172	0.66	14	29	0.48
Garg et al. [7]	2020	USA	Report	1 March - 28 March 2020	Surveillance System	Surveillance	Black	0.134					192	78	2.47
	2020	USA	Report	1 March - 28 March 2020	Surveillance System	Surveillance	Hispanics	0.185					47	107	0.44
	2020	USA	Report	1 March - 28 March 2020	Surveillance System	Surveillance	White	0.601					261	349	0.75
	2020	USA	Report	1 March - 28 March 2020	Surveillance System	Surveillance	Other	0.08					80	46	1.72
Gold et al. [88]	2020	USA	Report	1 March - 31 March 2020	Hospital	Health record	Black	0.326					247	97	2.55
	2020	USA	Report	1 March - 31 March 2020	Hospital	Health record	Hispanics	0.099					10	29	0.34
	2020	USA	Report	1 March - 31 March 2020	Hospital	Health record	White	0.52					32	154	0.21
	2020	USA	Report	1 March - 31 March 2020	Hospital	Health record	Other	0.055					8	16	0.49
Gottlieb at al. [60]	2020	USA	Case-control	23 January - 21 Jun 2020	Hospital	Health record	Black	0.296		2301	2656	0.87	554	492	1.13
	2020	USA	Case-control	23 January - 21 Jun 2020	Hospital	Health record	Hispanics	0.288		4281	2584	1.66	657	479	1.37
	2020	USA	Case-control	23 January - 21 Jun 2020	Hospital	Health record	White	0.333		1797	2988	0.6	362	554	0.65
	2020	USA	Case-control	23 January - 21 Jun 2020	Hospital	Health record	Other	0.083		594	745	0.8	90	138	0.65
Gupta et al. [46]	2021	USA	Cohort	2 March - 23 April 2020	Hospital	Health record	Black	0.243					466	129	3.63	222	62	3.58
	2021	USA	Cohort	2 March - 23 April 2020	Hospital	Health record	Other	0.757					63	400	0.16	33	193	0.17
Harrison et al. [52]	2020	USA	Cohort	20 January - 26 May 2020	Healthcare organisation	Health record	Black	0.134		8758	4082	2.15				506	174	2.91
	2020	USA	Cohort	20 January - 26 May 2020	Healthcare organisation	Health record	White	0.601		14225	18306	0.78				629	779	0.81
	2020	USA	Cohort	20 January - 26 May 2020	Healthcare organisation	Health record	Other	0.265		7476	8072	0.93				161	343	0.47
Harrison et al. [82]	2021	USA	Cohort	20 January - 1 October 2020	Healthcare organisation	Health record	Black	0.172	8305				288	165	1.74
	2021	USA	Cohort	20 January - 1 October 2020	Healthcare organisation	Health record	White	0.697	33717				466	671	0.69
	2021	USA	Cohort	20 January - 1 October 2020	Healthcare organisation	Health record	Other	0.131	6341				209	126	1.66
Hernandez-Romieu et al. [83]	2020	USA	Cohort	6 March - 7 May 2020	Hospital	Health record	Black	0.51					116	89	1.3
	2020	USA	Cohort	6 March - 7 May 2020	Hospital	Health record	White	0.383					35	67	0.52
	2020	USA	Cohort	6 March - 7 May 2020	Hospital	Health record	Other	0.107					24	19	1.28
Holmes et al. [58]	2020	USA	Cross-sectional	9 April - 13 April 2020	Surveillance System	Surveillance	Black			19736	11160	1.77				1171	460	2.55
	2020	USA	Cross-sectional	9 April - 13 April 2020	Surveillance System	Surveillance	White			16164	32374	0.5				949	1641	0.58
	2020	USA	Cross-sectional	9 April - 13 April 2020	Surveillance System	Surveillance	Other			17840	10206	1.75				401	420	0.95
Horta et al. [64]	2020	Brazil	Cross-sectional	14 May - 24 June 2020	Community-based	Survey	Black	0.129	11304	282	260	1.09
	2020	Brazil	Cross-sectional	14 May - 24 June 2020	Community-based	Survey	White	0.37	32383	372	744	0.5
	2020	Brazil	Cross-sectional	14 May - 24 June 2020	Community-based	Survey	Other	0.5	43753	1355	1005	1.35
Hsu et al. [39]	2020	USA	Report	1 March - 18 May 2020	Surveillance System	Surveillance	Black	0.252		1218	688	1.77	481	274	1.75	48	25	1.94
	2020	USA	Report	1 March - 18 May 2020	Surveillance System	Surveillance	Hispanics	0.198		821	540	1.52	382	215	1.77	18	19	0.93
	2020	USA	Report	1 March - 18 May 2020	Surveillance System	Surveillance	White	0.445		369	1214	0.3	127	484	0.26	21	44	0.48
	2020	USA	Report	1 March - 18 May 2020	Surveillance System	Surveillance	Other	0.105		321	287	1.12	98	114	0.86	11	10	1.07
ICNARC [38]	2020b	UK	Report	1 January - 31 August 2020	Surveillance System	Health record	Black	0.033		995	344	2.89	982	340	2.89	410	134	3.06
	2020b	UK	Report	1 January - 31 August 2020	Surveillance System	Health record	White	0.86		6885	8959	0.77	6815	8853	0.77	2640	3496	0.76
	2020b	UK	Report	1 January - 31 August 2020	Surveillance System	Health record	Other	0.107		2538	1115	2.28	2497	1101	2.27	1015	435	2.33
ICNARC [76]	2020a	UK	Report	1 January - 9 April 2020	Surveillance System	Health record	Black	0.033		402	111	3.61
	2020a	UK	Report	1 January - 9 April 2020	Surveillance System	Health record	White	0.86		2236	2898	0.77
	2020a	UK	Report	1 January - 9 April 2020	Surveillance System	Health record	Other	0.107		732	361	2.03
Imam et al. [84]	2020	USA	Cohort	1 March - 1 April 2020	Hospital	Health record	Black	0.783					863	1018	0.85
	2020	USA	Cohort	1 March - 1 April 2020	Hospital	Health record	White	0.105					347	137	2.54
	2020	USA	Cohort	1 March - 1 April 2020	Hospital	Health record	Other	0.112					90	146	0.62
Joy et al. [65]	2020	UK	Cross-sectional	1 January - 11 May 2020	Primary care	Health record	Black	0.033		1495	1869	0.8
	2020	UK	Cross-sectional	1 January - 11 May 2020	Primary care	Health record	White	0.86		37983	48700	0.78
	2020	UK	Cross-sectional	1 January - 11 May 2020	Primary care	Health record	Other	0.107		17150	6059	2.83
Kengo et al. [66]	2021	USA	Cohort	11 March - 12 August 2020	Hospital	Health record	Black	0.599	2505	470	373	1.26
	2021	USA	Cohort	11 March - 12 August 2020	Hospital	Health record	Hispanics	0.037	153	50	23	2.19
	2021	USA	Cohort	11 March - 12 August 2020	Hospital	Health record	White	0.283	1183	74	176	0.42
	2021	USA	Cohort	11 March - 12 August 2020	Hospital	Health record	Other	0.081	338	29	50	0.58
Kim et al. [85]	2020	USA	Report	1 March - 25 July 2020	Surveillance System	Surveillance	Black	0.243					156	128	1.22
	2020	USA	Report	1 March - 25 July 2020	Surveillance System	Surveillance	Hispanics	0.291					241	153	1.57
	2020	USA	Report	1 March - 25 July 2020	Surveillance System	Surveillance	White	0.321					74	169	0.44
	2020	USA	Report	1 March - 25 July 2020	Surveillance System	Surveillance	Other	0.145					55	76	0.72
Kosar et al. [67]	2021	USA	Cohort	16 March - 15 November 2020	Nursing homes	Health record	Black	0.134		1978	1644	1.2
	2021	USA	Cohort	16 March - 15 November 2020	Nursing homes	Health record	White	0.601		8586	7375	1.16
	2021	USA	Cohort	16 March - 15 November 2020	Nursing homes	Health record	Other	0.265		1707	3252	0.52
Lassale et al. [59]	2020	UK	Cohort	16 March - 26 April 2020	Hospital	Health record	Black	0.013	4485	31	8	3.68	54	12	4.55
	2020	UK	Cohort	16 March - 26 April 2020	Hospital	Health record	White	0.953	324306	571	610	0.94	772	858	0.9
	2020	UK	Cohort	16 March - 26 April 2020	Hospital	Health record	Other	0.034	11535	38	22	1.75	74	31	2.43
Laurenci et al. [97]	2021	USA	Cross-sectional	1 March - 30 June 2020	Surveillance System	Surveillance	Black	0.122								635	494	1.29
	2021	USA	Cross-sectional	1 March - 30 June 2020	Surveillance System	Surveillance	Hispanics	0.169								389	684	0.57
	2021	USA	Cross-sectional	1 March - 30 June 2020	Surveillance System	Surveillance	White	0.659								3026	2669	1.13
Livingston et al. [68]	2020	UK	Cross-sectional	1 March - 30 April 2020	Healthcare organisation	Health record	Black	0.033		28	4	6.48
	2020	UK	Cross-sectional	1 March - 30 April 2020	Healthcare organisation	Health record	White	0.86		84	113	0.75
	2020	UK	Cross-sectional	1 March - 30 April 2020	Healthcare organisation	Health record	Other	0.107		19	14	1.36
Mehta et al. [29]	2021	USA	Cohort	1 April - 30 September 2020	Nursing homes	Health record	Black	0.126	60810	23698	17288	1.37	7293	3682	1.98	4690	3326	1.41
	2021	USA	Cohort	1 April - 30 September 2020	Nursing homes	Health record	Hispanics	0.051	24732	10346	7031	1.47	2969	1497	1.98	2133	1353	1.58
	2021	USA	Cohort	1 April - 30 September 2020	Nursing homes	Health record	White	0.796	383838	98532	109121	0.9	17727	23241	0.76	18548	20997	0.88
	2021	USA	Cohort	1 April - 30 September 2020	Nursing homes	Health record	Other	0.027	12943	4543	3680	1.23	1215	784	1.55	1013	708	1.43
Mikami et al. [30]	2020	USA	Cohort	13 March - 17 April 2020	Hospital	Health record	Black	0.243		1564	1578	0.99	914	901	1.01	194	196	0.99
	2020	USA	Cohort	13 March - 17 April 2020	Hospital	Health record	Hispanics	0.291		1652	1889	0.87	1017	1079	0.94	171	235	0.73
	2020	USA	Cohort	13 March - 17 April 2020	Hospital	Health record	White	0.321		1745	2084	0.84	928	1190	0.78	243	259	0.94
	2020	USA	Cohort	13 March - 17 April 2020	Hospital	Health record	Other	0.145		1532	941	1.63	849	538	1.58	198	117	1.69
Moreira et al. [31]	2021	USA	Cohort	2 March - 16 July 2020	Surveillance System	Surveillance	Black	0.134		4224	3624	1.17	348	171	2.04	16	5	3.06
	2021	USA	Cohort	2 March - 16 July 2020	Surveillance System	Surveillance	Hispanics	0.185		12236	5003	2.45	539	236	2.29	11	7	1.52
	2021	USA	Cohort	2 March - 16 July 2020	Surveillance System	Surveillance	White	0.601		7974	16254	0.49	257	766	0.34	9	23	0.38
	2021	USA	Cohort	2 March - 16 July 2020	Surveillance System	Surveillance	Other	0.08		2611	2164	1.21	130	102	1.28	3	3	0.96
Muhammad et al. [47]	2021	USA	Cohort	1 March - 30 March 2020	Hospital	Health record	Black	0.463					143	93	1.54	35	21	1.68
	2021	USA	Cohort	1 March - 30 March 2020	Hospital	Health record	Hispanics	0.11					33	22	1.5	5	5	1.01
	2021	USA	Cohort	1 March - 30 March 2020	Hospital	Health record	White	0.366					15	73	0.2	3	16	0.18
	2021	USA	Cohort	1 March - 30 March 2020	Hospital	Health record	Other	0.061					9	12	0.74	2	3	0.73
Ogedegbe et al. [32]	2020	USA	Cohort	1 March - 8 April 2020	Healthcare organisation	Health record	Black	0.139	1353	759	438	1.73	375	365	1.03	71	90	0.79
	2020	USA	Cohort	1 March - 8 April 2020	Healthcare organisation	Health record	Hispanics	0.215	2087	1255	675	1.86	715	563	1.27	154	139	1.71
	2020	USA	Cohort	1 March - 8 April 2020	Healthcare organisation	Health record	White	0.431	4187	188	1354	0.14	1047	1130	0.93	300	279	3.33
	2020	USA	Cohort	1 March - 8 April 2020	Healthcare organisation	Health record	Other	0.215	2095	942	678	1.39	486	565	0.86	122	139	1.35
Panagiotou et al. [53]	2021	USA	Cohort	16 March - 15 September 2020	Nursing homes	Health record	Black	0.134		909	702	1.3				164	150	1.09
	2021	USA	Cohort	16 March - 15 September 2020	Nursing homes	Health record	White	0.601		3741	3147	1.19				859	674	1.27
	2021	USA	Cohort	16 March - 15 September 2020	Nursing homes	Health record	Other	0.265		586	1388	0.42				99	297	0.33
Peres et al. [48]	2021	Brazil	Cohort	16 February - 8 August 2020	Surveillance System	Surveillance	Black	0.507					79914	83033	0.96	33730	32424	1.04
	2021	Brazil	Cohort	16 February - 8 August 2020	Surveillance System	Surveillance	White	0.477					80853	78120	1.03	29033	30506	0.95
	2021	Brazil	Cohort	16 February - 8 August 2020	Surveillance System	Surveillance	Other	0.016					3007	2620	1.15	1190	1023	1.16
Podewils et al. [33]	2020	USA	Report	3 March - 6 October 2020	Surveillance System	Surveillance	Black	0.092		579	833	0.69	105	84	1.24	14	11	1.26
	2020	USA	Report	3 March - 6 October 2020	Surveillance System	Surveillance	Hispanics	0.299		4959	2708	1.83	569	274	2.08	62	36	1.71
	2020	USA	Report	3 March - 6 October 2020	Surveillance System	Surveillance	White	0.542		2926	4908	0.6	167	497	0.34	36	66	0.55
	2020	USA	Report	3 March - 6 October 2020	Surveillance System	Surveillance	Other	0.067		592	607	0.98	76	61	1.24	9	8	1.11
Price-Haywood et al. [40]	2020	USA	Cohort	1 March - 11 April 2020	Healthcare organisation	Health record	Black	0.31		2451	1079	2.27	1063	428	2.48	230	101	2.28
	2020	USA	Cohort	1 March - 11 April 2020	Healthcare organisation	Health record	White	0.65		1030	2263	0.46	319	898	0.36	96	212	0.45
Renelus et al. [49]	2020	USA	Cohort	10 March - 13 April 2020	Hospital	Health record	Black	0.243					372	178	2.09	109	58	1.89
	2020	USA	Cohort	10 March - 13 April 2020	Hospital	Health record	Hispanics	0.291					92	214	0.43	35	69	0.51
	2020	USA	Cohort	10 March - 13 April 2020	Hospital	Health record	White	0.321					214	236	0.91	71	76	0.93
	2020	USA	Cohort	10 March - 13 April 2020	Hospital	Health record	Other	0.145					56	106	0.53	22	34	0.64
Rentsch et al. [57]	2020	USA	Cohort	8 February - 22 July 2020	Veteran Affairs	Health record	Black	0.257	65441	6589	4194	1.57				433	272	1.59
	2020	USA	Cohort	8 February - 22 July 2020	Veteran Affairs	Health record	Hispanics	0.09	22941	2569	1470	1.75				99	95	1.04
	2020	USA	Cohort	8 February - 22 July 2020	Veteran Affairs	Health record	White	0.653	166213	7159	10653	0.67				525	690	0.76
Rosenberg et al. [69]	2020	USA	Cross-sectional	19 April - 28 April 2020	Community-based	Survey	Black	0.127	1913	388	239	1.62
	2020	USA	Cross-sectional	19 April - 28 April 2020	Community-based	Survey	Hispanics	0.181	2735	757	342	2.21
	2020	USA	Cross-sectional	19 April - 28 April 2020	Community-based	Survey	White	0.632	9545	623	1193	0.52
	2020	USA	Cross-sectional	19 April - 28 April 2020	Community-based	Survey	Other	0.06	908	119	113	1.05
Rosenthal et al. [34]	2020	USA	Cohort	1 April - 31 May 2020	Healthcare organisation	Health record	Black	0.134		14340	8681	1.65	8267	4730	1.75	1576	986	1.6
	2020	USA	Cohort	1 April - 31 May 2020	Healthcare organisation	Health record	Hispanics	0.185		13776	11984	1.15	6331	6531	0.97	944	1361	0.69
	2020	USA	Cohort	1 April - 31 May 2020	Healthcare organisation	Health record	White	0.601		25841	38933	0.66	13725	21217	0.65	3182	4420	0.72
	2020	USA	Cohort	1 April - 31 May 2020	Healthcare organisation	Health record	Other	0.08		10824	5182	2.09	6979	2824	2.47	1653	588	2.81
Rushovic et al. [98]	2021	USA	Cross-sectional	1 January - 21 September 2020	Surveillance System	Health record	Black									5397	2972	1.82
	2021	USA	Cross-sectional	1 January - 21 September 2020	Surveillance System	Health record	White									7197	8130	0.89
	2021	USA	Cross-sectional	1 January - 21 September 2020	Surveillance System	Health record	Other									207	1699	0.12
Sami et al. [70]	2021	USA	Cross-sectional	18 May - 2 July 2020	Community-based	survey	Black	0.145	3292	991	740	1.34
	2021	USA	Cross-sectional	18 May - 2 July 2020	Community-based	survey	Hispanics	0.241	5460	1469	1227	1.2
	2021	USA	Cross-sectional	18 May - 2 July 2020	Community-based	survey	White	0.442	10013	1842	2250	0.82
	2021	USA	Cross-sectional	18 May - 2 July 2020	Community-based	survey	Other	0.171	3882	788	872	0.9
Sands et al. [50]	2021	USA	Cohort	1 March - 12 May 2020	Healthcare organisation	Health record	Black	0.134					1534	828	1.85	265	158	1.67
	2021	USA	Cohort	1 March - 12 May 2020	Healthcare organisation	Health record	White	0.601					3001	3714	0.81	669	710	0.94
	2021	USA	Cohort	1 March - 12 May 2020	Healthcare organisation	Health record	Other	0.265					1645	1638	1	247	313	0.79
Sapey et al. [54]	2020	UK	Cohort	10 March - 17 April 2020	Hospital	Health record	Black	0.033		134	73	1.83				32	20	1.59
	2020	UK	Cohort	10 March - 17 April 2020	Hospital	Health record	White	0.86		1540	1907	0.81				450	525	0.86
	2020	UK	Cohort	10 March - 17 April 2020	Hospital	Health record	Other	0.107		543	237	2.29				129	65	1.97
Singh et al. [35]	2021	UK	Cross-sectional	1 March - 24 May 2020	Hospital	Health record	Black	0.033		17858	9525	1.87	113	31	3.68	39	9	4.34
	2021	UK	Cross-sectional	1 March - 24 May 2020	Hospital	Health record	White	0.86		142781	248224	0.58	684	800	0.86	190	234	0.81
	2021	UK	Cross-sectional	1 March - 24 May 2020	Hospital	Health record	Other	0.107		127993	30884	4.14	133	100	1.34	43	29	1.48
Stokes et al. [77]	2020	USA	Report	22 January - 30 May 2020	Surveillance System	Surveillance	Black	0.134		131920	80351	1.64
	2020	USA	Report	22 January - 30 May 2020	Surveillance System	Surveillance	Hispanics	0.185		197880	110933	1.78
	2020	USA	Report	22 January - 30 May 2020	Surveillance System	Surveillance	White	0.601		215869	360381	0.6
	2020	USA	Report	22 January - 30 May 2020	Surveillance System	Surveillance	Other	0.08		53967	47971	1.12
Tartof et al. [55]	2020	USA	Cohort	13 February - 2 May 2020	Healthcare organisation	Health record	Black	0.065		584	450	1.3				35	13	2.61
	2020	USA	Cohort	13 February - 2 May 2020	Healthcare organisation	Health record	Hispanics	0.394		3751	2725	1.38				82	81	1.01
	2020	USA	Cohort	13 February - 2 May 2020	Healthcare organisation	Health record	White	0.365		1210	2524	0.48				64	75	0.85
	2020	USA	Cohort	13 February - 2 May 2020	Healthcare organisation	Health record	Other	0.176		1371	1217	1.13				25	36	0.69
Van Dyke et al. [71]	2021	USA	Report	1 January - 31 December 2020	Surveillance System	Surveillance	Black	0.134		59162	92416	0.64
	2021	USA	Report	1 January - 31 December 2020	Surveillance System	Surveillance	Hispanics	0.185		190372	127589	1.49
	2021	USA	Report	1 January - 31 December 2020	Surveillance System	Surveillance	White	0.601		390797	414493	0.94
	2021	USA	Report	1 January - 31 December 2020	Surveillance System	Surveillance	Other	0.08		49341	55174	0.89
Ward et al. [72]	2021	UK	Cross-sectional	20 June - 13 July 2020	Community-based	Survey	Black	0.009	900	135	50	2.7
	2021	UK	Cross-sectional	20 June - 13 July 2020	Community-based	Survey	White	0.933	92737	4827	5146	0.94
	2021	UK	Cross-sectional	20 June - 13 July 2020	Community-based	Survey	Other	0.058	5767	554	320	1.73
Weng et al. [73]	2021	USA	Cohort	19 March - 18 August 2020	Healthcare organisation	Health record	Black	0.033	7978	2068	763	2.71
	2021	USA	Cohort	19 March - 18 August 2020	Healthcare organisation	Health record	Hispanics	0.123	29274	9656	2800	3.45
	2021	USA	Cohort	19 March - 18 August 2020	Healthcare organisation	Health record	White	0.188	44705	5713	4275	1.34
	2021	USA	Cohort	19 March - 18 August 2020	Healthcare organisation	Health record	Other	0.656	156290	5348	14947	0.36
Werneck et al. [74]	2021	Brazil	Cohort	10 March - 5 September 2020	Surveillance System	Surveillance	Black	0.147	5832	2490	3042	0.82
	2021	Brazil	Cohort	10 March - 5 September 2020	Surveillance System	Surveillance	White	0.348	13811	9596	7205	1.33
	2021	Brazil	Cohort	10 March - 5 September 2020	Surveillance System	Surveillance	Other	0.505	20065	8629	10468	0.82
Xie at al. [86]	2021	USA	Cross-sectional	30 March - 5 April 2020	Hospital	Health record	Black	0.595					245	171	1.43
	2021	USA	Cross-sectional	30 March - 5 April 2020	Hospital	Health record	White	0.307					25	88	0.28
	2021	USA	Cross-sectional	30 March - 5 April 2020	Hospital	Health record	Other	0.098					17	28	0.6
Xie et al. [87]	2020	USA	Cohort	1 February - 17 June 2020	Veteran Affairs	Health record	Black	0.134					1812	488	3.71
	2020	USA	Cohort	1 February - 17 June 2020	Veteran Affairs	Health record	White	0.601					1657	2188	0.76
	2020	USA	Cohort	1 February - 17 June 2020	Veteran Affairs	Health record	Other	0.265					172	965	0.18
Yehia et al. [75]	2020	USA	Cohort	19 February - 31 May 2020	Hospital	Health record	Black	0.134		4180	1502	2.78
	2020	USA	Cohort	19 February - 31 May 2020	Hospital	Health record	White	0.601		4606	6737	0.68
	2020	USA	Cohort	19 February - 31 May 2020	Hospital	Health record	Other	0.265		2424	2971	0.82
Zelner at al. [56]	2021	USA	Cohort	March - June 2020	Surveillance System	Surveillance	Black	0.141		19662	7008	2.81				2430	820	2.96
	2021	USA	Cohort	March - June 2020	Surveillance System	Surveillance	Hispanics	0.053		3657	2634	1.39				133	308	0.43
	2021	USA	Cohort	March - June 2020	Surveillance System	Surveillance	White	0.747		23301	37127	0.63				3064	4344	0.71
	2021	USA	Cohort	March - June 2020	Surveillance System	Surveillance	Other	0.059		3081	2932	1.05				188	343	0.55
